# Supplementary material for: Discovery of divided RdRp sequences and a hitherto unknown genomic complexity in fungal viruses
Source: Virus Evol. 2020 Dec 16;7(1):veaa101. doi: 10.1093/ve/veaa101 (PMC7816673; doi:10.1093/ve/veaa101)
Supplement: veaa101_Supplementary_Data [file veaa101_Supplementary_Data.zip]

Archive with 11 entries (11 files):
- Table_S3.docx
- Fig. S1.jpg
- Fig. S2.jpg
- Fig. S3.jpg
- Fig. S4.jpg
- Fig. S5.jpg
- Fig. S6.jpg
- Table S1 (155 strains).pdf
- Table S2 (RNA viruses)a.pdf
- Table S4 (Accession).pdf
- Table S5 (primer)3a.pdf
